# Supplementary material for: ABO blood groups and cardiovascular disease and its risk in continental Africans and people of African ancestry: A systematic review
Source: PLoS One. 2025 Oct 22;20(10):e0333547. doi: 10.1371/journal.pone.0333547 (PMC12543130; doi:10.1371/journal.pone.0333547)
Supplement: S2 Table — (XLSX) [file pone.0333547.s003.xlsx]

## Sheet: Sheet1
Reference	Title of Paper	Year of Publication	Type of Study	Methods used for investigations of ABO	Agglutination method	Mean Age	Range	Age	Initial Sample Size	Sample size Cat.	Composition	Location	Male Composition	Cat.male composition	African Ancestry only (%)	African Ancestry composition	Methods for Investigation of Cardiorisk markers	Method Cat2	Association of ABO and CVD risker markers	Prevalence of ABO phenotype	Bldgroup O (%)	Bldgroup A (%)	Bldgroup B (%)	Bldgroup AB (%)	Significant differences ABO	OR (bld grp A)	CI (LL)	CI (UL)	OR (bld grp B)	95% CI (LL)	95% CI(UL)	OR (bld grp O	95% CI(LL)	95% CI (UL)	Position and Time of rest for Bp measurement	CVD risk markers Assessed	cat_RM	Prevalence of HTN	Mean SBP and DBP
-12	Relationship between ABO Blood Group Phenotypes and Some Cardiovascular Risk Factors among Undergraduate Students in Kano Nigeria	2023	Cross-sectional study	Agglutination	Slide	23.12±2.97	17 - 31 years	23.12	150	1	AA	Nigeria	0.613	4	100	100	Serum total cholesterol (TC), triglycerides (TG), and high-density lipoprotein cholesterol (HDL-c) were determined enzymatically. Low-density lipoprotein cholesterol (LDL-c) was calculated using Friedewald equation. 2.Anthropometric indices were measured following standard protocol. Weight was measured using an Omron HN286 digital weighing scale (Kyoto, Japan) to the nearest 100g with the partici…	Biochemical Test, Anthropometric measurement	AI (TC/HDL‑c) categories were significantly associated with ABO blood group phenotypes (χ2 = 20.160, P = 0.003)	The frequency of ABO phenotypes among the participants was: O (39.3%), B (26.0%), A (23.3%), and AB (11.3%).	39.3	23.3	26	11.3	Non‑O phenotypes had significantly lower systolic blood pressure (P = 0.050) compared to O phenotype. A phenotypes had statistically significantly higher serum TC compared to B phenotypes (P = 0.004) and O phenotypes (P = 0.001); higher TG compared to O phenotypes (P = 0.001); higher LDL‑c compared to B phenotypes (P = 0.001), AB phenotypes (P = 0.042), and O phenotypes (P = 0.006); heavier (weig…											BMI, serum TC, TG, LDL‑c, weight, and HC	BMI, Lipidemia		The SBP (P=0.050) of O phenotype was 116.56±10.86 and non‑O was 112.73±12.15, whilst DBP (P=0.239) of O phenotype was 84.07±12.24 and non O was 81.63±12.43
-13	Prevalence of HTN and its association with blood groups among sand-witch student in valley View University community	2018	Cross-sectional study	Agglutination	Slide	28.27 ± 3.48	23 - 39	28.27	187	1	AA	Ghana	0.594	3	100	100	Bp measured using Sphygmomanometer and Stecoscope	Anthropometric measurement	Blood group B is associated with HTN (p=0.030)																seated and rested for 5mins.	Bp( SBP and DBP), BMI (weight and height)	Bp, BMI	Highest prevalence of 15.4% HTN was in ages of 35 -39 and the lowest was in ages of 20 - 24 was 5.2%	SBP 113.39mmHg and DBP was 73.59mmHg
-14	The association between blood groups, Rhesus factors, body mass index and obesity among pregnant women at Gadarif Maternity Hospital, Eastern Sudan	2023	Cross-sectional study	Agglutination	Tube		20-29 years		833	2	AA	Sudan			100	100	Anthropometric indices were measured following standard protocol. Weight was measured in kilograms using well-calibrated scales with the participant stood with minimal movement, hands by their sides, shoes and excess clothing removed. Height was measured in centimeters in a standing position with their backs against a wall and feet together. BMI was grouped according to the WHO classification	Anthropometric measurement	Blood group O is associated with obesity and BMI (p= 0.035)	183 (22.0%) had blood group A, 107 (12.8%) had blood group B, 56 (6.7%) had blood group AB, and 487 (58.5%) had blood group O.	58.5	22	12.8	6.7	Women with blood group O had significantly higher BMI compared with women with blood groups other than O (P=0.006). For blood group O AOR=1.60 (1.06-2.40) at 95%							1.6	1.06	2.4		Obesity, and BMI (weight and height)	BMI, Lipidemia
-15	Relationship between Blood pressure, pulse rate, body weight and some human blood groups	2020	Cross-sectional study	Agglutination	Slide		30-60 years		100	1	AA	Nigeria	0.51	3	100	100	Bp measured using Sphygmomanometer. Weight was also measured using a weighing scale	Anthropometric measurement							The systolic blood pressure in stroke group was significantly higher (p < 0.0001) than the systolic blood pressures of control participants in control blood group A, B, and O											Blood pressure (SBP and DBP) and BMI (weight), stroke	Bp, BMI, Stroke		SBP was 150.0±24.25 mmHg and DBP was 91.35±11.81
-16	Role of von Willebrand factor, fibrinogen, C Reactive protein, complete Blood count and ABO type in monitoring cardiovascular disease patients attending University of Calabr Teaching hospital, Nigeria	2023	Cross-sectional study	Agglutination	Tube	58.44±9.95	35-82 years	58.44	360	1	AA	Nigeria	0.59	3	100		C-reactive protein was estimated by using ELISA method for the test. The kit was sourced from Calbiotech Inc, USA.	Biochemical Test, Anthropometric measurement	CRP showed significantly lower value in group O (4.19±3.60 mg/L) when compared with group AB, B and A (8.11±4.04 mg/L, 6.31±4.32 mg/L, 6.57±4.31 mg/L) respectively						C-reactive protein was significantly lower in group O (p=0.025).											BMI, BP (SBP and DBP)	Bp, BMI
-41	ABO Blood group genotypes and demographic traits in susceptibility to type 1 Diabetes Mellitus in Lagos, Southwest, Nigeria	2022	Cross-sectional study	Record review			1-40 years		150	1	AA	Nigeria	0.587	3	100	100																				Type 1 diabetes mellitus	DM
-42	ABO Red cell antigens, von Willebrand factor, factor VIII and platelet counts among hypertensive patients in Kaduna Metropolis Kaduna	2023	Case control study	Agglutination	Slide		30-60 years		83	1	AA	Nigeria			100	100				Blood group O individuals have highest percentage (43.5%) followed by A,B (25.5% each) and AB the least (5.5%)	43.5	25.5	25.5	5.5	No significant difference (P>0.05)											Hypertension	Bp
-17	Metabolic health status and cardiovascular risk of different ABO blood group phenptypes	2019	Cross-sectional study	Agglutination	Slide		18-70 years		120	1	AA	Nigeria.	0.504	2	100	100	BMI (Weight was measured in kilograms after removing heavy clothing such as shoes and belt using a digital Soehnle electronic scale (Leifheit AS, Nassau/Lahn, Germany). Height was measured using a stadiometer, with participant standing erect in bare feet with the head in the Frankfurt plane). Bp was measured using mercury sphygmomanometer. WC was measured (cm) at the level of the iliac crest usin…	Biochemical Test, Anthropometric measurement	Male subjects of blood group O were associated with an increased risk for CVD	ABO prevalences among participants were A (35.3%), B(16.8), O(47.9)	47.9	35.3	16.8	0	CVD risk for blood groups A (19.4) and B (27.8) was significantly lower compared with that of the O (52.8%) group.										Bp was measured twice in a sitting position after 5 minutes of rest.	BMI (weight and height), TC, LDL, fasting glucose, triglyceride and HDL, and BP (SBP and DBP)	BMI, Lipidemia, Bp, DM
-43	Cardiovascular disease and ABO blood-groups in Africans. Are blood-group A individuals at higher risk of ischemic disease?: A pilot study	2017	Cohort study	Record review			54 years		299	1	AA	Senegal	0.535	3	100	100	MI detected by ECG, cardiac markers evaluatedand stroke was determined on the basis of scan	Reviewed medical record, scan	Diabetes and hypertension were more common in non-A blood groups (95% CI = 0.015–0.60, p = 0.015 and 95% CI = 0.08–0.71, p = 0.014 respectively) compared with A blood group. The diagnosis of ischemic disease (ID) was higher in patients with blood group A (61.2%) than in other blood groups, and the diagnosis of non-ischemic disease (NID) was higher in patients with blood group O (73.6%) compared t…	Out of the 299 patients, 92 (30.8%) were carrying blood group A, 175 (58.5%) had blood group O, 13 (4.3%) had blood group B, and 19 (6.4%) had blood group AB.	58.5	30.8	4.3	6.4	The incidence of ID in men was significantly higher in blood group A (95% CI = 2.26–4.57, p < 0.0001) compared with non-A group. There was satistically significant difference between incidence of stroke and CAD among blood group A and non-A groups at 95% confidence interval p<0.0001(CI: 1.80-3.37) and p< 0.0001 (CI: 1.82-3.41) respectively.		2.26	4.57								Obesity, Smoking, hypertension and Diabetes	BMI, Bp, DM, Smoking
-19	ABO Association with Blood Pressure, Serum Lipids and Lipoproteins, and Anthropometric measures	2015	Cross-sectional study	Agglutination	Tube		14-18 years in the White and 12-20 years in the Black		898	2	White and black	USA			36.2AA	36.2	The method of measurement and estimates of the measurement error for each of the variables was reported in Foster et al. (1980).		ABO phenotype is associated primarily with height and the observed associations with lipids, lipoproteins and blood pressure are by virtue of their correlation to height.						Decomposing the residual variance indicates no significant difference between B and AB phenotype in either race, hwever univariate analysis shown significant difference in blood group B and non-B individuals (p=0.01)											Bp( SBP and DBP), BMI (weight and height,),	BMI, Bp, DM, Smoking
-20	ABO blood group, other risk factors and incidence of venous thromboembolism: the Longitudinal Investigation of Thromboembolism Etiology (LITE)	2007	Case control study	Genetic	Genetic		≥ 65 years				African American and White	USA					Body mass index (BMI) was calculated as weight (kg)/height (m)2	Anthropometric measurement, haematology test	Non-O blood type (25.0%) was independently associated with risk of venous thromboembolism (VT E)	The prevalence of non-O blood type is 64.4%					Non-O blood type were significantly higher among cases than among controls (p< 0.001)											Diabetes mellitus, BMI (weight and height)	DM, BMI
-21	Relationship between ABO Blood Groups and Lipid Profile Level in Healthy Adult Residents in Port Harcourt Metropolis, Nigeria	2017	Cross-sectional study	Agglutination	Tube		17-88 years (Male) and 25-76 years (female)		150	1	AA	Nigeria			100	100	The enzymatic procedure for total cholesterol determination in serum based upon the Trinder (1969) method as modified by the Centers for Disease Control and Prevention was used. The method of Lopes-Virella et al. (1977) for the determination of high-density cholesterol in serum was employed. The Friedewald et al. (1972) equation was used to calculate the LDL-cholesterol in mmol/L. triglycerides d…	Biochemical test		The prevalence of CVD risk is highest in blood group AB, followed by blood group A, B and O respectively with the females exhibiting higher prevalence than the males in each blood group.					The lipoproteins among the blood groups did not show significant difference (p>0.05).											Total cholesterol, LDL, HDL, triglycerides,	Lipidemia
-22	Distribution of ABO blood groups in the patients with intracranial aneurysm and association of different risk factors with particular blood type	2022	Cohort study	Record review		53±14	30-70 years	53	1491	2	Caucasians (60.6%), African Americans (37.8%)	USA	0.309	1	37.8AA	37.8	Record review		There was an association of blood type A in Caucasians and blood type B in African Americans ethnicity. Multivariate and univariate analysis indicated that ethnicity, age, and smoking have a positive association with ABO blood group in respect to aneurysm formation. Smokers with blood group O has high chance of intracranial aneurysms (AI). Similarly hyper choleserol patients with blood group A ha…	Blood A (40.4%) B (11.6%) AB (3.2%), O (44.8%)	44.8	40.4	11.6	3.2	Incidence of smoking was significantly higher in aneurysm patients with O group (p< 0.0005) compared to others groups. Hypercholesterolemia patients with blood Group A have significantly higher chance OR = 1.53 , 95% ( CI: 1.10-2.10, p< 0.006)of developing intracranial aneurysm. Persons with blood group O who smoke have higher chances OR= 1.32, 95% (CI: 1.04-1.66, p< 0.01) of developing intracran…	1.53	1.1	2.1				1.32	1.04	1.66		smoking, hypertension, diabetes, hypercholesterolemia, and obesity	Bp, DM, smoking, BMI, Lipidemia
-23	Association of Blood Pressure, Anthropometric Indices and Blood Group among Hypertensive Patients at Health centers in Addis Ababa Ethiopia	2022	Cross-sectional study	Agglutination	Slide	58.5 ± 12.9	58.5 years	58.5	235	1	AA	Ethiopia	0.464	2	100	100	Anthropometric measurement: Physical measurements such as weight, height, WC, BMI, BF%, HC, WHR, WHtR, and BF% were taken using standardized methods.	Anthropometric measurement	There is an association between obesity, abdominal adiposity and hip circumference with blood group among hypertensive patients. Number of hypertensive patients with uncontrolled blood pressure was higher among O blood group individuals	The majority of the hypertensive patients were blood group O (42.6%) followed by group A (28.1%), B (23.8%), and AB (5.5%).	42.6	28.1	23.8	5.5	Persons with blood group O have higher chances AOR=2.46, 95% (CI 1.07-5.62, p<0.026) of uncontrol bp.							2.46	1.07	5.62	Patients were seated in a chair with their backs supported and their arms bared and supported at heart level. The measurement was taken after 5 minutes of rest	Blood pressure,	BP	60.4% of hypertensive patients had uncontrolled blood pressure	The mean systolic BP of the hypertensive patients attending the health center was 142.3 mmHg and 144.7 mmHg for male and female respectively; whereas the mean diastolic BP of the participants was 88.2 mmHg and 88.8 mmHg for the male and female, respectively
-24	ABO Blood Type and Stroke Risk: The Reasons for Geographic and Racial Differences in Stroke (REGARDS) Study	2014	Cohort study	Genetic	Gentic		45-85 years		1104	2	Black, White	USA	0.5	2	50AA		ELISA test for factr VIII	Biochemical test	Blood type AB was associated with stroke risk independent of conventional risk factors. The association was stronger in participants without diabetes and despite a higher prevalence of blood type AB in African-Americans, blood type did not significantly mediate any of the association of race with stroke	43.0% of participants were blood type A, 13.5% were blood type B, 3.9% were blood type AB, and 39.6% were blood type O. Blacks had a higher prevalence of blood type B (18.3% vs. 10.2%) and AB (6.4% vs. 2.2%) than whites ( p <0.001)	39.6	43	13.5	3.9	Blood group AB was associated with stroke with HR =1.8 at 95% (CI: 1.04-3.12) compare to blood type O.	1.8	1.04	3.12								Diabetes, stroke, systolic blood pressure	DM, Bp, stroke
-25	Association between Diabetes Mellitus with ABO/Rh blood group and socio-demographic factors in Kabridahar general Hospital, Somali region, Ethiopia	2023	Cross sectional study	Agglutination	Slide		1-40 years		403	1	AA	Ethiopia	0.553	3	100	100			Blood groups A, B and O contribute significantly to developing diabetes mellitus of odd ratio 0.065, 0.059 and 0.037 resp.	Blood group O was the most prevalent (48.9%), followed by blood group B (25.6%), followed by blood group A (19.6%) and blood group AB (6%) being the lest.	48.9	19.6	25.6	6	Significant variation was seen in O (P=0.041) blood groups more frequently in control groups than in diabetes.											Type 1 diabetes mellitus and type 2 diaetes mellitus	DM
-26	Some markers of coagulation activation and Glycemic control in type 2 diabetic mellitus patients based on ABO and Rhesus D blood group.	2023	Cross-sectional study	Agglutination	Tube		40-80 years		100	1	AA	Nigeria.			100		Glucose oxidase method was used to estimate the level of fasting plasma glucose with commercially available kit (Biologo, France) which has the standard for calibration measured at 500nm using spectrophotometer (SM 23A, England). Glycated hemoglobin was performed using the Ion exchange Chromatographic method with reagents obtained from Fortress Diagnostic Kits, England with values measured at 415…	Biochemical Test, Anthropometric measurement	Individual with blood group O has better glycemic control, and are less susceptible to coagulation activation and risk of developing complications for type 2 diabetes mellitus compared to non-O (A, B and AB ) individuals.	O blood group was 42%, A and B 25% resp. and AB 8%	42	25	25	8												BMI, fasting glucose, glycated hemoglobin	BMI, DM
-44	Evaluation of Some Haemostatic, Haematologic, ABO and Lewis Blood Group as Stroke Risk Factors in Ogoni Indigenes, Rivers State, Nigeria	2022	Case-control study	Agglutination	Tube		30-60 years		101	1	AA	Nigeria			100				Based on odd ratio for various blood groups; 1.43, 1.69, 0.62, 1.65, 1.59, for blood group A, B, O, Lea and Leb . Blood group B, Lea and Leb antigens associated as risk factors for stroke						The odds of developing stroke among blood groups was OR =1.43,95%CI:0.55-4.07 for A, 1.69, 95% (CI: 0.64-5.03) for B and 0.62, 95% CI=0.25-1.45) for O.	1.43	0.55	4.07	1.69	0.64	5.03	0.62	0.25	1.45
-27	ABO and Rhesus Grouping among Sudanese Patients with Coronary Artery Disease at Sudan Heart Center- Khartoum State	2019	Case control study	Agglutination	Slide				1000 (cases=500 and contol=500)	2	AA	Sudan	55.4% ( Coronary Heart Disease CHD) and 44.6% (Healthy control)	3	100AA	100			Coronary heart disease associated with ABO blood groups due to the result of the P value (0.0003). Coronary heart disease was most frequent among patients with Non-O blood group 280 (56%) compared to O blood group 220(44%)	Blood group O was 44%, A 30.8% and B 21.2% and AB 4%.	44	30.8	21.2	4												ABO blood group and Rhesus factor, CHD	CHD
-28	Association of ABO Blood Group and Body Mass Index: A Cross-Sectional Study from a Ghanaian Population	2018	Cross-sectional study			23.0 ± 4.0	18-46 years	23	412	1	AA	Ghana	0.575	3	100	100	Weight was measured in the upright position to the nearest 0.5 kg using a weight measuring scale (Seca, Hamburg, Deutschland). Height was measured without shoes to the nearest 0.1 cm with a Shahe stature meter (Shanghai, China). BMI was calculated based as weight in kilograms divided by the square of the height in metres (kg/m2)	Anthropometric measurement	overweight and obesity were not associated with ABO blood groups	Blood group O was the most prevalent (51.2%), followed by B (26.0%), A (19.7%), and AB (3.1%).	51.2	19.7	26	3.1	There was no significant difference regarding the ABO blood group in relation to gender, BMI, and Rhesus blood group											BMI (weight and height), obesity	BMI
-29	Frequency of Abo/rh Blood Groups Among Patients With Diabetes Mellitus in Luanda, Angola	2023	Cross-sectional study	Agglutination	Microplate	48.4±14		48.4	100	1	AA	Angola	0.63	4	100	100	clinical data was used		Majority (46%) of the pattients were blood group O	Blood group O had the highest frequency( 46%) in the DM patients. Followed by A (27%) B(23%) and AB (4%) blood group.	46	27	23	6												Diabetes	DM
-30	ABO blood group is associated with peripheral arterial disease in African Americans: The Multi-Ethnic Study of Atherosclerosis (MESA)	2017	Cohort study	Genetic	Genetic		45-84		6814	3		USA			28	28	Body mass index (BMI) was calculated as weight in kilograms per height in meters squared (kg/m) Height was measured while participants were standing without shoes. Blood pressure was measured three times using the Dinamap automated blood pressure device and determined by averaging the last two measurements. Triglycerides were measured in plasma by a glycerol blanked enzymatic method. High density…	Biochemical Test, Anthropometric measurement	Blood type A was associated with lower ABI in African Americans ( p = 0.014). Similarly there is increase odds of prevalence between blood A and PAD(peripherial artery disease	ABO distribution for African-America, A (27%), B (18%), AB (5%) and O (50%).	50	27	18	5	African-America with blood type A have higher chances OR= 1.78, 95% (CI: 1.11-2.84, p<0.016) of developing peripherial arterial disease (PAD)	1.78	1.11	2.84								BMI, BP (SBP and DBP), triglycerides, HDL, LDL, cholesterrol, ankle brachial index (ABI)	BMI, Bp, Lipidemia, ABI
-31	Association of ABO and Rh Blood Group Phenotypes with Type 2 Diabetes Mellitus at Felege Hiwot Comprehensive Referral Hospital Bahir Dar, Northwest Ethiopia	2020	A cross-sectional study	Agglutination	Slide		18-89		424	1	AA	Ethopia	0.509	3	100	100	Height and weight were measured with stadiometer and digital weight scale (Zhongshan Frecom Electronic Company Limited, China). Bp was measured by trained nurses with manual aneroid sphygmomanometer manufactured by Shanghai Caremate Medical Co., Ltd., Shanghai, China. Triglyceride (TRG), low-density lipoprotein (LDL), high_x0002_density lipoprotein (HDL), total cholesterol (TC), and fasting blood…	Biochemical Test, Anthropometric measurement	SBP was associated with blood groupA (p=0.019). Blood group A individuals has 2.35 times more at risk to hypertensive compared to other blood groups.	Blood O(34.9%) B(33.0), A(27.8%) and AB(4.2%)	34.9	27.8	33	4.2	ABO blood groups showed significant associated with T2DM, blood group B having higher risk (OR =1.12, 95% CI: 1.33-3.32). Blood group O had low risk (OR=0.64, 95% CI: 0.43-0.94) of T2DM compare to other blood groups				1.12	1.33	3.32	0.64	0.43	0.94		BMI (weight and height), TC, LDL, fasting glucose(T2DM), triglyceride and HDL, and BP (SBP and DBP), total cholesterol	BMI, Bp, Lipidemia, DM
-45	ABO Blood Group: A Risk Factor for a Cardiovascular Disease in Adults in Morocco	2020	longitudinal study	Agglutination	Microplate				1093	3	AA	Morocco	0.502	3	100	100	Anthropometric measurement, clinical chemistries	Biochemical Test, Anthropometric measurement	Ischemic disease (ID) was higher in patients with blood group O (63.3%) (95% CI = 2.26- 4.57, p <0.02) than in other blood groups.	A(44.1%), B(19.4%), O(32.3%) and AB(4.3%).	32.3	44.1	19.4	4.3	Significant association between CAD and blood group O (63.3%) (95% CI = 2.26- 4.57, p <0.02) than in other blood groups.							63.3	2.26	4.57			ID, NID Lipidemia
