# Supplementary material for: ABO blood groups and cardiovascular disease and its risk in continental Africans and people of African ancestry: A systematic review
Source: PLoS One. 2025 Oct 22;20(10):e0333547. doi: 10.1371/journal.pone.0333547 (PMC12543130; doi:10.1371/journal.pone.0333547)
Supplement: S3 Table — (XLSX) [file pone.0333547.s004.xlsx]

## Sheet: Reject Articles-reasons
AUTHOR(S)	YEAR	TITLE	REASON
Chen et al.,	2016	ABO blood group system and the coronary artery disease: an updated systematic review and meta analysis	Reviewed article
Dennis et al.,	2021	Are ABO Gene Alleles Responsible for Cardiovascular Diseases and Venous Thromboembolism and Do They Play a Role in COVID?	Book chapter
Katna et al.,	2020	ABO Blood Group System and the Association with Cardiovascular Risk Factors between Men and Women with Cardiovascular Diseases—A Comparative Study	The study was conducted among Indians
Siddiqui et al.,	2021	ABO Blood Type does not Influence Blood Pressure Levels in Healthy Indian Adolescents	Conducted among Indians
Alsamarrae & Humadi	2013	ABO Blood Group System Polymorphism and its Relation to Diseases Affection in Diyala Province	The study covers people in Iraq
Kucevic et al.,	2013	EVALUATION OF THE ABO BLOOD GROUP DISTRIBUTION IN SERBIAN PATIENTS WITH DIABETES MELLITUS TYPE 2	The study was done among Serbian
Christine & Dzik	2007	The ABO blood group system and Plasmodium falciparum malaria	Reviewed article and not on CVD
Steven & Rheinstein	2021	ABO blood groups, COVID-19 infection and mortality	The study outcome was COVID-19 infection and mortality
Nauffal et al.,	2021	Association of ABO blood group type with cardiovascular events in COVID-19	The population was not defined
Posch-Pertl eta la.,	2023	Role of the ABO Blood Groups as a Risk Factor for Retinal Vein Occlusion	The study was looking at different outcome variable (retina vain occlusion)
Dintenfass L.	1974	BLOOD RHEOLOGY AS DIAGNOSTIC AND PREDICTIVE TOOL IN CARDIOVASCULAR DISEASES EFFECT OF ABO BLOOD GROUPS	Review article or book chapter
Dintenfass L	1974	THE ROLE OF ABO BLOOD GROUPS IN BLOOD RHEOLOGY OF CARDIOVASCULAR	Conducted among Australian
Zhang et al.,	2012	ABO blood groups and cardiovascular diseases	Reviewed article
Franchini et al.,	2016	Relationship between ABO blood group and pregnancy complications: A systematic literature analysis	Reviewed article
Abegaz	2021	Human ABO Blood Groups and Their Associations with Different Diseases	Reviewed article
Clark &Wu	2011	ABO blood groups and thrombosis: A causal association, but is there value in screening?	Review article
Chiodini et al.,	2021	ABO blood group system and occurrence of ischemic stroke	Done in Brazilian
Xiaofeng Dai	2020	ABO blood group predisposes to COVID-19 severity and cardiovascular diseases	Study outcome was COVID-19 and Commentary paper
Franchini et al.,	2012	ABO blood group, hypercoagulability, and cardiovascular and cancer risk	Review article
Franchini & Mannucci	2014	ABO blood group and thrombotic vascular disease	Reviewed article
Franchini & Lippi	2016	Relative Risks of Thrombosis and Bleeding in Different ABO Blood Groups	Review article
Tutunjian et al.,	2021	ABO blood groups do not predict progression of traumatic intracranial hemorrhage	The endpoint was not CVD
Spiezia et al.,	2018	ABO blood group and the risk of post-thrombotic syndrome	The study focused on the ABO risk in post-thrombotic syndrone
Pendu et al.,	2021	Abo blood types and covid-19: Spurious, anecdotal, or truly important relationships? a reasoned review of available data	Reviewed article
Zou e al.,	2020	Effect of ABO Blood Groups on the Response to Warfarin	ABO groups and warfarin response
Mujičić et al.,	2020	ABO groups as a risk factor for myocardial infarction in the population of Bosnia and Herzegovina	The study was not done in African or Africa Ancestry
Enevold et al.,	2019	Lewis and AB0 blood group-phenotypes in periodontitis, cardiovascular disease, obesity and stroke	The was conducted in Danish cohort
Nozohoor et al.,	2020	ABO blood group does not impact incidence or outcomes of surgery for acute type A aortic dissection	Endpoint was surgery outcome
Streiff et al.,	2004	ABO Blood Group Is a Potent Risk Factor for Venous Thromboembolism in Patients with Malignant Gliomas	The study look at outcomes of patients with tumors size and the development of VTE
Biswas et al.,	2013	Distribution of ABO blood group and major cardiovascular risk factors with coronary heart disease	Research was done in Indians
Zhang et al.,	2015	Risk factors, coronary severity, outcome and ABO blood group: A large Chinese Han cohort study	The study was among Chinese
He et al.,	2012	ABO Blood Group and Risk of Coronary Heart Disease in Two Prospective Cohort Studies	It was cohort without racial difference
Wang et al.,	2014	ABO genotype, 'Blood-Type' diet and cardiometabolic risk factors	The study was conducted in Asian and white
Zu et al.,	2017	Association between ABO Blood Group and Risk of Congenital Heart Disease: A 6-year large cohort study	Study covers only Chinese
Lee et al.,	2012	Association of blood group A with coronary artery disease in young adults in Taiwan	Not done in black african
Karabuva et al.,	2013	The association of ABO blood groups with extent of coronary atherosclerosis in Croatian patients suffering from chronic coronary artery disease	Study conducted in Croatia
Yamamoto F.,	2021	Molecular genetics and genomics of the ABO blood group system	Reviewed article
Saad et al.,	2023	ABO blood groups: A potential risk factor for coronary artery disease	Out of juridiction
Tietavaimen et al.,	2021	ABO and rhesus blood groups in acute puumala hantavirus infection	Not disease of interest
Ward et al.,	2020	The relationship between ABO blood group, von willebrand factor and primary hemostasis	Review article ad out of scope
Parente et al.,	2020	Relationship between ABO blood groups and cardiovascular disease in type 1diabetes according to diabetic nephropathy status	Study conducted in Finnish
Karnes etal.,	2022	ABO blood group as risk factor for platelet reactivity in heparin-induced thrombocytopenia	Population was Germans
So et al.,	2018	ABO blood groups system: In the context of human diseases	Review article
Borella et al.,	2021	ABO blood groups and risk of retinal vein occlusion	Research out of scope
Bruun-Rasmussen et al.,	2023	Association of ABO and Rhesus D blood groups with phenome-wide disease incidence: A 41-years restrospective cohort study of 482914 patients	Examined phenome-wide disease
Bayoumi et al	2008	ABO(H) blood groups and vascular disease: a systematic review and meta-analysis	Review article
Paterson et al.,	2009	Genome-Wide Association Identifies the ABO Blood Group as a Major Locus Associated With Serum Levels of Soluble E-Selectin	The study did not examine CVD as the outcome variable
Vasan et al.,	2015	ABO Blood Group and Dementia Risk – A Scandinavian Record-Linkage Study	Examined ABO and demential
