# Supplementary material for: ABO blood groups and cardiovascular disease and its risk in continental Africans and people of African ancestry: A systematic review
Source: PLoS One. 2025 Oct 22;20(10):e0333547. doi: 10.1371/journal.pone.0333547 (PMC12543130; doi:10.1371/journal.pone.0333547)
Supplement: S4 Table — (XLSX) [file pone.0333547.s005.xlsx]

## Sheet: Sheet1
Reference	Extractor One (Y/N)	Extractor Two (Y/N)	Discordance (Y/N)	Comment
-12	Y	Y	N	Accepted
-13	Y	Y	N	Accepted
-14	Y	Y	N	Accepted
-15	Y	Y	N	Accepted
-16	Y	Y	N	Accepted
-41	Y	Y	N	Accepted
-42	Y	Y	N	Accepted
-17	Y	Y	N	Accepted
-43	Y	Y	N	Accepted
-19	Y	Y	N	Accepted
-20	Y	Y	N	Accepted
-21	Y	Y	N	Accepted
-22	Y	Y	N	Accepted
-23	Y	Y	N	Accepted
-24	Y	Y	N	Accepted
-25	Y	Y	N	Accepted
-26	Y	Y	N	Accepted
-44	Y	Y	N	Accepted
-27	Y	Y	N	Accepted
-28	Y	Y	N	Accepted
-29	Y	Y	N	Accepted
-30	Y	Y	N	Accepted
-31	Y	Y	N	Accepted
-45	N	Y	Y	Resolved by discussion with the authors.
