# Supplementary material for: ABO blood groups and cardiovascular disease and its risk in continental Africans and people of African ancestry: A systematic review
Source: PLoS One. 2025 Oct 22;20(10):e0333547. doi: 10.1371/journal.pone.0333547 (PMC12543130; doi:10.1371/journal.pone.0333547)
Supplement: S5 Table — (XLSX) [file pone.0333547.s006.xlsx]

## Sheet: Sheet1
				Risk of bias
Reference	Title of Paper	Year of Publication	Type of Study	Random sampling?	Is the case/participant definition adequate?	Representativeness of the cases	Selection of Controls	Definition of Controls	Quality of data biological data collected and reported
-12	Relationship between ABO Blood Group Phenotypes and Some Cardiovascular Risk Factors among Undergraduate Students in Kano Nigeria	2023	Cross-sectional study	Yes	Yes	Adequate representation of the broader population	Community controls	No history of disease	0.947368
-13	Prevalence of HTN and its association with blood groups among sand-witch student in valley View University community	2018	Cross-sectional study	Yes	Yes	Potential for selection biases	Unclear	Unclear	0.736842
-14	The association between blood groups, Rhesus factors, body mass index and obesity among pregnant women at Gadarif Maternity Hospital, Eastern Sudan	2023	Cross-sectional study	No	Yes	Potential for selection biases	Unclear	Unclear	0.736842
-15	Relationship between Blood pressure, pulse rate, body weight and some human blood groups	2020	Cross-sectional study	No	Yes	Potential for selection biases	Community controls	No history of disease	0.578947
-16	Role of von Willebrand factor, fibrinogen, C Reactive protein, complete Blood count and ABO type in monitoring cardiovascular disease patients attending University of Calabr Teaching hospital, Nigeria	2023	Cross-sectional study	Unclear	Unclear	Unclear	Hospital controls	No history of disease	0.578947
-41	ABO Blood group genotypes and demographic traits in susceptibility to type 1 Diabetes Mellitus in Lagos, Southwest, Nigeria	2022	Cross-sectional study	No	Unclear	Unclear	Unclear	Unclear	0.421053
-42	ABO Red cell antigens, von Willebrand factor, factor VIII and platelet counts among hypertensive patients in Kaduna Metropolis Kaduna	2023	Case control study	No	Yes	Potential for selection biases	Unclear	No history of disease	0.631579
-17	Metabolic health status and cardiovascular risk of different ABO blood group phenptypes	2019	Cross-sectional study	No	Unclear	Unclear	Unclear	Unclear	0.789474
-43	Cardiovascular disease and ABO blood-groups in Africans. Are blood-group A individuals at higher risk of ischemic disease?: A pilot study	2017	Cohort study	No	Yes	Potential for selection biases	Unclear	Unclear	0.789474
-19	ABO Association with Blood Pressure, Serum Lipids and Lipoproteins, and Anthropometric measures	2015	Cross-sectional study	No	Yes	Unclear	Unclear	Unclear	0.473684
-20	ABO blood group, other risk factors and incidence of venous thromboembolism: the Longitudinal Investigation of Thromboembolism Etiology (LITE)	2007	Case control study	Yes	Yes	Adequate representation of the broader population	Community controls	No history of disease	0.368421
-21	Relationship between ABO Blood Groups and Lipid Profile Level in Healthy Adult Residents in Port Harcourt Metropolis, Nigeria	2017	Cross-sectional study	No	Unclear	Potential for selection biases	Hospital controls	Unclear	0.473684
-22	Distribution of ABO blood groups in the patients with intracranial aneurysm and association of different risk factors with particular blood type	2022	Cohort study	No	Yes	Potential for selection biases	Unclear	Unclear	0.894737
-23	Association of Blood Pressure, Anthropometric Indices and Blood Group among Hypertensive Patients at Health centers in Addis Ababa Ethiopia	2022	Cross-sectional study	Yes	Yes	Adequate representation of the broader population	Unclear	Unclear	1
-24	ABO Blood Type and Stroke Risk: The Reasons for Geographic and Racial Differences in Stroke (REGARDS) Study	2014	Cohort study	Yes	Yes	Adequate representation of the broader population	Unclear	Unclear	0.736842
-25	Association between Diabetes Mellitus with ABO/Rh blood group and socio-demographic factors in Kabridahar general Hospital, Somali region, Ethiopia	2023	Cross sectional study	Yes	Yes	Adequate representation of the broader population	Hospital controls	No history of disease	0.736842
-26	Some markers of coagulation activation and Glycemic control in type 2 diabetic mellitus patients based on ABO and Rhesus D blood group.	2023	Cross-sectional study	No	Yes	Potential for selection biases	Unclear	Unclear	0.736842
-44	Evaluation of Some Haemostatic, Haematologic, ABO and Lewis Blood Group as Stroke Risk Factors in Ogoni Indigenes, Rivers State, Nigeria	2022	Case-control study	No	Yes	Potential for selection biases	Community controls	Healthy control participants	0.368421
-27	ABO and Rhesus Grouping among Sudanese Patients with Coronary Artery Disease at Sudan Heart Center- Khartoum State	2019	Case control study	No	Yes	Potential for selection biases	Unclear	No history of disease	0.684211
-28	Association of ABO Blood Group and Body Mass Index: A Cross-Sectional Study from a Ghanaian Population	2018	Cross-sectional study	Yes	Yes	Potential for selection biases	Unclear	Unclear	0.894737
-29	Frequency of Abo/rh Blood Groups Among Patients With Diabetes Mellitus in Luanda, Angola	2023	Cross-sectional study	No	Yes	Potential for selection biases	Unclear	Unclear	0.842105
-30	ABO blood group is associated with peripheral arterial disease in African Americans: The Multi-Ethnic Study of Atherosclerosis (MESA)	2017	Cohort study	No	Yes	Potential for selection biases	Unclear	Unclear	0.684211
-31	Association of ABO and Rh Blood Group Phenotypes with Type 2 Diabetes Mellitus at Felege Hiwot Comprehensive Referral Hospital Bahir Dar, Northwest Ethiopia	2020	A cross-sectional study	Yes	Yes	Adequate representation of the broader population	Hospital controls	Healthy control participants	0.789474
-45	ABO Blood Group: A Risk Factor for a Cardiovascular Disease in Adults in Morocco	2020	longitudinal study	No	Yes	Potential for selection biases	Hospital controls	No history of disease	0.684211
